# Supplementary material for: Gas chromatography-time-of-flight mass spectrometry (GC-TOFMS)-based metabonomic response of Salvia miltiorrhiza flowers to cadmium stress
Source: PeerJ. 2026 Apr 27;14:e21149. doi: 10.7717/peerj.21149 (PMC13131354; doi:10.7717/peerj.21149)
Supplement: Supplemental Information 3 — Raw data for soil analyses [file peerj-14-21149-s003.csv]

Table S1 Basic physical and chemical indexes of the pristine soil
Physicochemical properties (wt.%)	pristine soil
Total N (g·kg-1)	0.30 ± 0.02
Total P (g·kg-1)	0.28 ± 0.00
Total K (g·kg-1)	27.15 ± 0.82
Available N (g·kg-1)	0.01 ± 0.00
Available P (g·kg-1)	0.01 ± 0.00
Available K (g·kg-1)	0.08 ± 0.00
Organic matter (g·kg-1)	1.97 ± 0.07
Cd (mg·kg-1)	0.94 ± 0.04
Ph	4.5 ± 0.01
	(Yuan J, et al. 2024)
